# Supplementary material for: Molecular and micro-architectural mapping of gray matter alterations in psychosis
Source: Mol Psychiatry. 2024 Sep 12;30(4):1287–96. doi: 10.1038/s41380-024-02724-0 (PMC11919758; doi:10.1038/s41380-024-02724-0)
Supplement: Supplementary file 3 — Supplemental Data [file 41380_2024_2724_MOESM3_ESM.xlsx]

## Sheet: Authors
Firstname	Middle Initials	Surname	Sign up to consortium membership	Conflicts of Interest	Affiliation 1	Affiliation 2	Affiliation 3	Additional Affiliations (separated by ; )	Study Approval Required for Submission?	Required byline
Chris		Adamson	TRUE		Developmental Imaging, Murdoch Children's Research Institute, Melbourne, Victoria, Australia	Department of Medicine, Monash University, Melbourne, Victoria, Australia
Sophie		Adler	TRUE		UCL Great Ormond Street Institute for Child Health, 30 Guilford St, Holborn, London WC1N 1EH					S.A was supported by the Rosetrees Trust (A2665)
Aaron	F.	Alexander-Bloch	TRUE	None	Department of Psychiatry, University of Pennsylvania, Philadelphia, PA 19104	Department of Child and Adolescent Psychiatry and Behavioral Science, The Children's Hospital of Philadelphia, Philadelphia, PA 19104	Lifespan Brain Institute, The Children's Hospital of Philadelphia, Philadelphia, PA 19104
Evdokia		Anagnostou	TRUE		Department of Pediatrics University of Toronto	Holland Bloorview Kids Rehabilitation Hospital, Toronto, Canada				E.A and POND collection is funded by the Ontario Brain Institute
Kevin	M.	Anderson	TRUE	Kevin Anderson is an employee of Neumora Therapeutics.	Department of Psychology, Yale University, New Haven, CT, USA
Ariosky		Areces-Gonzalez	TRUE	None	The Clinical Hospital of Chengdu Brain Science Institute, MOE Key Lab for NeuroInformation, University of Electronic Science and Technology of China, No. 2006, Xiyuan Ave., West Hi-Tech Zone, Chengdu, 611731, China	University of Pinar del Río “Hermanos Saiz Montes de Oca”, Cuba
Duncan	E.	Astle	TRUE		MRC Cognition and Brain Sciences Unit, University of Cambridge, Cambridge UK					D.E.A. was supported by MRC Programme Grant MC-A0606-5PQ41
Bonnie		Auyeung	TRUE		Department of Psychology, School of Philosophy, Psychology and Language Sciences, University of Edinburgh, Edinburgh, United Kingdom	Autism Research Centre, Department of Psychiatry, University of Cambridge, Cambridge, CB2 0SZ, UK.
Muhammad		Ayub	TRUE		Queen's University, Department of Psychiatry, Centre for Neuroscience Studies, Kingston, Ontario, Canada email ma84@queensu.ca	University College London, Mental Health Neuroscience Research Department, Division of Psychiatry, London UK				M.A. is supported by NIH 1R01MH112904-01
Jong Bin		Bae	TRUE		Department of Neuropsychiatry, Seoul National University Bundang Hospital, Seongnam, Korea
Gareth		Ball	TRUE	None	Developmental Imaging, Murdoch Children's Research Institute, Melbourne, Victoria, Australia	Department of Paediatrics, University of Melbourne, Melbourne, Victoria, Australia				G.B. was supported by an NHMRC Investigator Grant (#1194497) and the Royal Children's Hospital Foundation.
Simon		Baron-Cohen	TRUE		Autism Research Centre, Department of Psychiatry, University of Cambridge, Cambridge, CB2 0SZ, UK.	Cambridge Lifetime Asperger Syndrome Service (CLASS), Cambridgeshire and Peterborough NHS Foundation Trust, Cambridge, United Kingdom
Richard		Beare	TRUE		Developmental Imaging, Murdoch Children's Research Institute, Melbourne, Victoria, Australia	Department of Medicine, Monash University, Melbourne, Victoria, Australia				R.B was supported by a Royal Children's Hospital Foundation Grant
Saashi	A.	Bedford	TRUE	None	Autism Research Centre, Department of Psychiatry, University of Cambridge, Cambridge, CB2 0SZ, UK.
Vivek		Benegal	TRUE	None	Centre for Addiction Medicine, National Institute of Mental Health and Neurosciences (NIMHANS), Bengaluru, India 560029					cVEDA is jointly funded by the Indian Council for Medical Research (ICMR/MRC/3/M/2015-NCD-I) and the Newton Grant from the Medical Research Council(MR/N000390/1), United Kingdom.
Richard	A.I.	Bethlehem	TRUE		Autism Research Centre, Department of Psychiatry, University of Cambridge, Cambridge, CB2 0SZ, UK.	Brain Mapping Unit, Department of Psychiatry, University of Cambridge, Cambridge, CB2 0SZ, UK
Frauke		Beyer	TRUE	None	Department of Neurology, Max Planck Institute for Human Cognitive and Brain Sciences, Leipzig, 04103, Germany
John		Blangero	TRUE	None	Department of Human Genetics, South Texas Diabetes and Obesity Institute, University of Texas Rio Grande Valley					The Genetics of Brain Structure and Function project was funnded by the NIH (MH078143, MH083824, and MH078111)
Manuel		Blesa Cábez	TRUE		MRC Centre for Reproductive Health, University of Edinburgh, UK
James	P.	Boardman	TRUE	None	MRC Centre for Reproductive Health, University of Edinburgh, UK					TEBC data collection was funded by Theirworld
Matthew		Borzage	TRUE		Fetal and Neonatal Institute, Division of Neonatology, Children's Hospital Los Angeles, Department of Pediatrics, Keck School of Medicine, University of Southern California, Los Angeles, California USA
Jorge	F.	Bosch-Bayard	TRUE		McGill Centre for Integrative Neuroscience, Ludmer Centre for Neuroinformatics and Mental Health, Montreal Neurological Institute	McGill University				JBB was supported by Brain Canada (243030), the Fonds de recherche du Québec (FRQ) Healthy Brains Healthy Liles (HBHL) FRQ/Canada-Cuba-China Axis (246117), the Canada First Research Excellence Fund (CFREF)/HBHL BigBrain Analytics and Learning Laboratory (HIBALL), and Helmholtz (252428)
Niall		Bourke	TRUE		Department of Brain Sciences, Imperial College London, London UK & Care Research & Technology Centre, UK Dementia Research Institute
Edward	T.	Bullmore	TRUE		Department of Psychiatry, University of Cambridge, Cambridge, CB2 0SZ, UK
Vince	D.	Calhoun	TRUE		Tri-institutional Center for Translational Research in Neuroimaging and Data Science, Georgia State University, Georgia Institute of Technology, and Emory University, Atlanta, GA, USA					VDC was suppored by NSF 2112455 and NIH R01MH123610
Mallar	M.	Chakravarty	TRUE		Computational Brain Anatomy (CoBrA) Laboratory, Cerebral Imaging Centre, Douglas Mental Health University Institute	McGill University				MMC is supported by Fonds Recherche
Christina		Chen	TRUE		Penn Statistics in Imaging and Visualization Center, Department of Biostatistics, Epidemiology, and Informatics, Perelman School of Medicine, University of Pennsylvania, Philadelphia, PA, USA
Casey		Chertavian	TRUE		Lifespan Brain Institute, The Children's Hospital of Philadelphia, Philadelphia, PA 19104
Gaël		Chetelat	TRUE		Normandie Univ, UNICAEN, INSERM, U1237, PhIND "Physiopathology and Imaging of Neurological Disorders", Institut Blood and Brain @ Caen-Normandie, Cyceron, 14000 Caen, France					IMAP study (PI (scientific): G Chetelat; PI (MD) V de La Sayette)) was funded by Programme Hospitalier de Recherche Clinique (PHRCN 2011-A01493-38 and PHRCN 2012 12-006-0347) and Agence Nationale de la Recherche (LONGVIE 2007). Dr Chetelat's research including IMAP was also funded by Institut National de la Santé et de la Recherche Médicale (Inserm), Fondation Plan Alzheimer (Alzheimer Plan 2008-…
Yap	S.	Chong	TRUE	None	Singapore Institute for Clinical Sciences, Agency for Science, Technology and Research, Singapore	Department of Obstetrics and Gynaecology, Yong Loo Lin School of Medicine, National University of Singapore, Singapore				GUSTO study is supported by the Singapore National Research Foundation under its Translational and Clinical Research (TCR) Flagship Programme and administered by the Singapore Ministry of Health’s National Medical Research Council (NMRC), Singapore - NMRC/TCR/004-NUS/2008; NMRC/TCR/012-NUHS/2014. Additional funding is provided by the Singapore Institute for Clinical Sciences, Agency for Science T…
Aiden		Corvin	TRUE		Department of Psychiatry, Trinity College, Dublin, Ireland
Manuela		Costantino	TRUE	None	Cerebral Imaging Centre, Douglas Mental Health University Institute, Verdun, Canada	Undergraduate program in Neuroscience, McGill University, Montreal, Canada
Eric		Courchesne	TRUE	None	Department of Neuroscience, University of California, San Diego, San Diego, CA 92093, USA	Autism Center of Excellence, University of California, San Diego, San Diego, CA 92037, USA				E.C. is supported by grants: NIMH P50-MH081755, NIMH R01-MH036840, NIMH R01-MH110558, NIMH U01-MH108898, NIDCD R01-DC016385
Fabrice		Crivello	TRUE		Institute of Neurodegenerative Disorders, CNRS UMR5293, CEA, University of Bordeaux
Vanessa	L.	Cropley	TRUE		Melbourne Neuropsychiatry Centre, University of Melbourne, Melbourne, Australia
Jennifer		Crosbie	TRUE		The Hospital for Sick Children, Toronto, Canada
Nicolas		Crossley	TRUE	None	Department of Psychiatry, School of Medicine, Pontificia Universidad Católica de Chile, Diagonal Paraguay 362, Santiago 8330077, Chile	Department of Psychiatry, University of Oxford OX3 7JX				NC is supported by the Agencia Nacional de Investigación y Desarrollo (ANID) Chile through grants FONDECYT regular 1200601, ANILLO PIA ACT192064
Marion		Delarue	TRUE		Normandie Univ, UNICAEN, INSERM, U1237, PhIND "Physiopathology and Imaging of Neurological Disorders", Institut Blood and Brain @ Caen-Normandie, Cyceron, 14000 Caen, France
Richard		Delorme	TRUE	none	Child and Adolescent Psychiatry Department, Robert Debré University Hospital, AP-HP, F-75019, Paris France	Human Genetics and Cognitive Functions , Institut Pasteur, F-75015, Paris France
Sylvane		Desrivieres	TRUE		Social, Genetic and Developmental Psychiatry Centre, Institute of Psychiatry, Psychology & Neuroscience, King's College London, London, United Kingdom
Gabriel		Devenyi	TRUE		Cerebral Imaging Centre, Douglas Mental Health University Institute, Montreal, QC, Canada, McGill Department of Psychiatry, Montreal, QC, Canada	Department of Psychiatry, McGill University, Montreal, QC, Canada
Maria	A.	Di Biase	TRUE		Melbourne Neuropsychiatry Centre, University of Melbourne, Melbourne, Australia	Department of Psychiatry, Brigham and Women’s Hospital, Harvard Medical School, Boston, Massachusetts, United States
Ray		Dolan	TRUE	None	Max Planck UCL Centre for Computational Psychiatry and Ageing Research, University College London, London, UK.	Wellcome Centre for Human Neuroimaging, University College London, London, UK	Wellcome Centre for Human Neuroimaging, 12 Queen Square, London WC1N 3AR			RJD is supported by the Max Planck Society (MPS)
Kirsten	A.	Donald	TRUE	None	Division of Developmental Paediatrics, Department of Paediatrics and Child Health, Red Cross War Memorial Children's Hospital, Klipfontein Road/Private Bag, Rondebosch, 7700/7701, Cape Town, South Africa. kirsty.donald@uct.ac.za.	Neuroscience Institute, University of Cape Town, Cape Town, South Africa				The Drakenstein Child Health Study is funded by the Bill and Melinda Gates Foundation (OPP 1017641). Additional support for HJZ and DJS was provided by the Medical Research Council of South Africa. KAD and aspects of the research are additionally supported by the NRF, an Academy of Medical Sciences Newton Advanced Fellowship (NAF002/1001) funded by the UK Government’s Newton Fund, by NIAAA via (R…
Gary		Donohoe	TRUE		Center for Neuroimaging, Cognition & Genomics (NICOG), School of Psychology, National University of Ireland Galway, Galway, Ireland
Lena		Dorfschmidt	TRUE		Department of Psychiatry, University of Pennsylvania, Philadelphia, PA 19104	Department of Child and Adolescent Psychiatry and Behavioral Science, The Children's Hospital of Philadelphia, Philadelphia, PA 19104	Lifespan Brain Institute, The Children's Hospital of Philadelphia, Philadelphia, PA 19104
Katharine		Dunlop	TRUE	None	Weil Family Brain and Mind Research Institute, Department of Psychiatry, Weill Cornell Medicine					KD is supported by a Canadian Institutes for Health Research Banting Postdoctoral Fellowship.
Anthony	D	Edwards	TRUE	none	Centre for the Developing Brain, King's College London, London, UK	Evelina London Children's Hospital	MRC Centre for Neurodevelopmental Disorders, London.			The Developing Human Connectome Project was supported by the European Research Council under the European Union Seventh Framework Programme (FP/2007-2013)/ERC Grant Agreement No. 319456
Jed	T.	Elison	TRUE	None	Institute of Child Development, Department of Pediatrics, Masonic Institute for the Developing Brain, University of Minnesota, Minneapolis, MN, United States					The BCP was supported by grants: U01MH110274 & R01MH104324
Cameron	T.	Ellis	TRUE	None	Department of Psychology, Yale University, New Haven, CT, USA	Haskins Laboratories, New Haven, CT, USA
Jeremy	A.	Elman	TRUE		Department of Psychiatry, Center for Behavior Genetics of Aging, University of California, San Diego, La Jolla, CA
Lisa		Eyler	TRUE		Desert-Pacific Mental Illness Research Education and Clinical Center, VA San Diego Healthcare, San Diego, CA, USA	Department of Psychiatry, University of California San Diego, Los Angeles, CA, USA
Damien	A.	Fair	TRUE		Institute of Child Development, Department of Pediatrics, Masonic Institute for the Developing Brain, University of Minnesota, Minneapolis, MN, United States
Paul	C.	Fletcher	TRUE		Department of Psychiatry, University of Cambridge, and Wellcome Trust MRC Institute of Metabolic Science, Cambridge Biomedical Campus, Cambridge, United Kingdom	Cambridgeshire and Peterborough NHS Foundation Trust				PCF is supported by the Wellcome Trust (Reference No. Reference No. 206368/Z/17/Z) and by the Bernard Wolfe health Neuroscience Fund
Peter		Fonagy	TRUE	None	Department of Clinical, Educational and Health Psychology, University College London, London, UK	Anna Freud National Centre for Children and Families, London UK				PF is supported by edical Research Council (MRC) (reference MR/V049941/1) and National Institute for Health Research (NIHR) (reference NIHR131339)
Carol	E.	Franz	TRUE		Department of Psychiatry, Center for Behavior Genetics of Aging, University of California, San Diego, La Jolla, CA 92093					C.E.F. is supported by grants: R01s AG050595, AG022381, AG037985; & P01 AG055367; The content is the sole responsibility of the authors and does not necessarily represent official views of the NIA, NIH, or VA. The U.S. Department of Veterans Affairs, Department of Defense; National Personnel Records Center, National Archives and Records Administration; National Opinion Research Center; National R…
Lidice		Galan-Garcia	TRUE		Cuban Center for Neuroscience, La Habana, Cuba
Ali		Gholipour	TRUE	None	Computational Radiology Laboratory, Boston Children’s Hospital, Boston, MA 02115					A.G. is supported by grants: NIH R01 EB018988, R01 NS106030, and R01 EB031849
Jay		Giedd	TRUE		Department of Child and Adolescent Psychiatry, University of California, San Diego, San Diego, CA 92093, USA	Department of Psychiatry, University of California San Diego, San Diego, CA, USA
John	H.	Gilmore	TRUE	None	Department of Psychiatry, University of North Carolina, Chapel Hill, NC, USA
David	C.	Glahn	TRUE	NA	Department of Psychiatry, Boston Children’s Hospital and Harvard Medical School, Boston, MA 02115	Harvard Medical School, Boston, MA 02115				The Genetics of Brain Structure and Function project was funded by the NIH (MH078143, MH083824, and MH078111)
Ian	M.	Goodyer	TRUE	None	Department of Psychiatry, University of Cambridge, Cambridge, CB2 0SZ, UK
P.	E.	Grant	TRUE		Division of Newborn Medicine and Neuroradiology, Fetal Neonatal Neuroimaging and Developmental Science Center, Boston Children’s Hospital, Harvard Medical School, Boston, MA 02115, USA
Nynke	A.	Groenewold	TRUE		Department of Paediatrics and Child Health, Red Cross War Memorial Children's Hospital, SA-MRC Unit on Child & Adolescent Health, University of Cape Town, South Africa	Neuroscience Institute, University of Cape Town, Cape Town, South Africa
Shreya		Gudapati	TRUE		Department of Psychiatry, University of Pennsylvania, Philadelphia, PA 19104	Department of Child and Adolescent Psychiatry and Behavioral Science, The Children's Hospital of Philadelphia, Philadelphia, PA 19104	Lifespan Brain Institute, The Children's Hospital of Philadelphia, Philadelphia, PA 19104
Faith	M.	Gunning	TRUE		Weill Cornell Institute of Geriatric Psychiatry, Department of Psychiatry, Weill Cornell Medicine
Raquel	E.	Gur	TRUE		Department of Psychiatry, University of Pennsylvania, Philadelphia, PA 19104	Lifespan Brain Institute, The Children's Hospital of Philadelphia, Philadelphia, PA 19104
Ruben	C.	Gur	TRUE		Department of Psychiatry, University of Pennsylvania, Philadelphia, PA 19104	Lifespan Brain Institute, The Children's Hospital of Philadelphia, Philadelphia, PA 19105
Christopher	F.	Hammill	TRUE		The Hospital for Sick Children, Toronto, Canada	Mouse Imaging Centre, Toronto, Canada
Oskar		Hansson	TRUE		Clinical Memory Research Unit, Department of Clinical Sciences Malmö, Lund University, Malmö, Sweden	Memory Clinic, Skåne University Hospital, Malmö, Sweden
Trey		Hedden	TRUE	none	Department of Neurology, Icahn School of Medicine at Mount Sinai, New York, NY 10029, USA	Athinoula A. Martinos Center for Biomedical Imaging, Department of Radiology, Massachusetts General Hospital, Harvard Medical School, Boston, MA 02129, USA				Contributed data were collected with support from P01AG036694 and R01AG053509. T.H. is supported by R01AG053509 and P30AG066514.
Andreas		Heinz	TRUE	none	Department of Psychiatry and Psychotherapy, Charite University Hospital Berlin, Berlin, Germany
Richard	N.	Henson	TRUE	OH has acquired research support (for the institution) from ADx, AVID Radiopharmaceuticals, Biogen, Eli Lilly, Eisai, Fujirebio, GE Healthcare, Pfizer, and Roche. In the past 2 years, he has received consultancy/speaker fees from AC Immune, Amylyx, Alzpath, BioArctic, Biogen, Cerveau, Fujirebio, Genentech, Novartis, Roche, and Siemens.	MRC Cognition and Brain Sciences Unit, University of Cambridge, Cambridge UK	Department of Psychiatry, University of Cambridge, Cambridge, UK				RNH is supported by MRC Programme Grant SUAG/046 G101400
Katja		Heuer	TRUE		Institut Pasteur, Université Paris Cité, Unité de Neuroanatomie Appliquée et Théorique, F-75015 Paris, France
Jacqueline		Hoare	TRUE	None	Department of Psychiatry, University of Cape Town, Cape Town, South Africa.					R01HD074051
Bharath		Holla	TRUE	None	Department of Integrative Medicine, NIMHANS, Bengaluru-560029, India	Accelerator Program for Discovery in Brain disorders using Stem cells (ADBS), Department of Psychiatry, NIMHANS, Bengaluru-560029, India
Avram	J.	Holmes	TRUE		Department of Psychiatry, Brain Health Institute, Rutgers University, Piscataway, NJ, USA
Hao		Huang	TRUE	None	Department of Radiology, Children's Hospital of Philadelphia and University of Pennsylvania, Philadelphia, PA 19104.					H.H is funded by NIH R01MH092535, R01EB031285, and R01MH125333.
Kiho		Im	FALSE	None	Division of Newborn Medicine, Fetal Neonatal Neuroimaging and Developmental Science Center, Boston Children’s Hospital, Harvard Medical School, Boston, MA 02115, USA	Boston Children’s Hospital, Boston, MA 02115
Jonathan		Ipser	TRUE	None	Department of Psychiatry and Mental Health, Clinical Neuroscience Institute, University of Cape Town
Clifford	R.	Jack Jr	TRUE		Department of Radiology, Mayo Clinic, Rochester, MN 55905, USA
Andrea	P.	Jackowski	TRUE		Department of Psychiatry, Universidade Federal de São Paulo	National Institute of Developmental Psychiatry, CNPq
Tianye		Jia	TRUE		Institute of Science and Technology for Brain-Inspired Intelligence, Fudan University, Shanghai, 200433, China	Key Laboratory of Computational Neuroscience and BrainInspired Intelligence (Fudan University), Ministry of Education, Shanghai, China	Centre for Population Neuroscience and Precision Medicine (PONS), Institute of Psychiatry, Psychology and Neuroscience, SGDP Centre, King's College London, London SE5 8AF, UK
David	T.	Jones	TRUE	None	Department of Neurology, Mayo Clinic, Rochester, MN, USA	Department of Radiology, Mayo Clinic, Rochester, MN, USA				U01 AG06786
Peter	B.	Jones	TRUE	PBJ has consulted for MSD	Department of Psychiatry, University of Cambridge, Cambridge, CB2 0SZ, UK	Cambridgeshire and Peterborough NHS Foundation Trust, Huntingdon, United Kingdom				PBJ was funded by the Wellcome Trust (095844/Z/11/Z) and NIHR RP-PG-0616-20003	Foundation and The Academy of Finland
Rene	S	Kahn	TRUE		Department of Psychiatry, Icahn School of Medicine at Mount Sinai, New York, NY, USA	Department of Psychiatry, Icahn School of Medicine, Mount Sinai, New York, USA
Hasse		Karlsson	TRUE	none	Department of Clinical Medicine, Department of Psychiatry and Turku Brain and Mind Center, FinnBrain Birth Cohort Study, University of Turku and Turku University Hospital, Turku, Finland	Centre for Population Health Research, Turku University Hospital and University of Turku, Turku, Finland				FinnBrain was funded by Jane and Aatos Erkko Foundation, Signe and Ane Gyllenberg Foundation
Linnea		Karlsson	TRUE		Department of Clinical Medicine, Department of Psychiatry and Turku Brain and Mind Center, FinnBrain Birth Cohort Study, University of Turku and Turku University Hospital, Turku, Finland	Centre for Population Health Research, Turku University Hospital and University of Turku, Turku, Finland				LK was funded by the Brain and Behavior Research Foundation, NARSAD YI Grant #1956 and the Academy of Finland Profi 5 #325292
Ryuta		Kawashima	TRUE	none	Institute of Development, Aging and Cancer, Tohoku University, Seiryocho, Aobaku, Sendai 980-8575, Japan
Elizabeth	A.	Kelley	TRUE	none	Queen's University, Departments of Psychology and Psychiatry, Centre for Neuroscience Studies, Kingston, Ontario, Canada					E.A.K. is funded by the Masonic Foundation of Ontario, the National Institute of Mental Health, and the Ontario Brain Institute
Silke		Kern	TRUE		Neuropsychiatric Epidemiology Unit, Department of Psychiatry and Neurochemistry, Institute of Neuroscience and Physiology, the Sahlgrenska Academy, Centre for Ageing and Health (AGECAP) at the University of Gothenburg, Sweden	Region Västra Götaland, Sahlgrenska University Hospital, Psychiatry, Cognition and Old Age Psychiatry Clinic, Gothenburg, Sweden				SK was financed by grants from the Swedish state under the agreement between the Swedish government and the county councils, the ALF-agreement ( ALFGBG-965923,ALFGBG-81392, ALF GBG-771071). The Alzheimerfonden (AF-842471, AF-737641, AF-939825 ). The Swedish Research Council (2019-02075). SK has served at scientific advisory boards and / or as consultant for Geras Solutions and Biogen.
Ki-Woong		Kim	TRUE	none	Department of Brain and Cognitive Sciences, Seoul National University College of Natural Sciences, Seoul, Republic of Korea	Department of Neuropsychiatry, Seoul National University Bundang Hospital, Seongnam, Republic of Korea	Department of Psychiatry, Seoul National University College of Medicine, Seoul, Republic of Korea	Department of Brain and Cognitive Science, Seoul National University College of Natural Sciences		The KNE96 study was supported by a grant of the Korean Health Technology R&D Project, Ministry for Health, Welfare, and Family Affairs, Republic of Korea (grant number I09C1379(A092077)
Manfred	G.	Kitzbichler	TRUE		Department of Psychiatry, University of Cambridge, Cambridge, CB2 0SZ, UK					The BIODEP study was sponsored by the Cambridgeshire and Peterborough NHS Foundation Trust and the University of Cambridge, and funded by a strategic award from the Wellcome Trust (104025) in partnership with Janssen, GlaxoSmithKline, Lundbeck and Pfizer.
William	S.	Kremen	TRUE		Department of Psychiatry, Center for Behavior Genetics of Aging, University of California, San Diego, La Jolla, CA					W.S.K. was supported by NIA grants R01s AG050595, AG022381, AG037985, and P01 AG055367.
François		Lalonde	TRUE		Section on Developmental Neurogenomics, Human Genetics Branch, National Institute of Mental Health, Bethesda, MD, USA
Brigitte		Landeau	TRUE		Normandie Univ, UNICAEN, INSERM, U1237, PhIND "Physiopathology and Imaging of Neurological Disorders", Institut Blood and Brain @ Caen-Normandie, Cyceron, 14000 Caen, France
Jason		Lerch	TRUE		Department of Medical Biophysics, University of Toronto, Toronto, ON, Canada	Mouse Imaging Centre, The Hospital for Sick Children, Toronto, ON, Canada	Wellcome Centre for Integrative Neuroimaging, FMRIB, Nuffield Department of Clinical Neuroscience, University of Oxford, Oxford, UK			The POND study was supported by the Ontario Brain Institute (grant number IDS-I 1-02). This organization did not play a role in thedesign of the study, the collection, analysis and interpretation ofthe data, and in writing the manuscript.
John	D.	Lewis	TRUE		Montreal Neurological Institute, McGill University, Montreal, Canada
Jiao		Li	TRUE	none	The Clinical Hospital of Chengdu Brain Science Institute, University of Electronic Science and Technology of China, Chengdu 611731, China					J.L. was supported by the China Postdoctoral Science Foundation (BX2021057).
Wei		Liao	TRUE	none	The Clinical Hospital of Chengdu Brain Science Institute, University of Electronic Science and Technology of China, Chengdu 611731, China					W.L. was supported by the National Natural Science Foundation of China (61871077).
Conor		Liston	TRUE		Department of Psychiatry and Brain and Mind Research Institute, Weill Cornell Medicine
Michael	V.	Lombardo	TRUE		Laboratory for Autism and Neurodevelopmental Disorders, Center for Neuroscience and Cognitive Systems @UniTn, Istituto Italiano di Tecnologia, Rovereto, Italy	Autism Research Centre, Department of Psychiatry, University of Cambridge, Cambridge, CB2 0SZ, UK.
Jinglei		Lv	TRUE	None	School of Biomedical Engineering & Brain and Mind Centre, The University of Sydney, Sydney, NSW, Australia	Melbourne Neuropsychiatry Centre, University of Melbourne, Melbourne, Australia
Travis	T.	Mallard	TRUE	None	Department of Psychology, University of Texas, Austin, Texas 78712, USA
Machteld		Marcelis	TRUE		Department of Psychiatry and Neuropsychology, School of Mental Health and Neuroscience, EURON, Maastricht University Medical Centre, PO Box 616, 6200 MD, Maastricht, the Netherlands; Institute for Mental Health Care Eindhoven (GGzE), Eindhoven, the Netherlands.
Samuel	R.	Mathias	TRUE		Department of Psychiatry, Boston Children’s Hospital and Harvard Medical School, Boston, MA 02115
Bernard		Mazoyer	TRUE		Institute of Neurodegenerative Disorders, CNRS UMR5293, CEA, University of Bordeaux		Bordeaux University Hospital
Philip		McGuire	TRUE		Professor, Department of Psychosis Studies, Institute of Psychiatry, Psychology and Neuroscience, King's College London, UK
Michael	J.	Meaney	TRUE		Ludmer Centre for Neuroinformatics and Mental Health, Douglas Mental Health University Institute, McGill University, Montreal, Quebec, Canada; Singapore Institute for Clinical Sciences, Singapore
Andrea		Mechelli	TRUE		Professor, Department of Psychosis Studies, Institute of Psychiatry, Psychology and Neuroscience, King's College London, UK
Bratislav		Misic	TRUE		McConnell Brain Imaging Centre, Montreal Neurological Institute, McGill University, Montreal, QC H3A 2B4, Canada
Sarah	E	Morgan	TRUE		Department of Computer Science and Technology, University of Cambridge, Cambridge CB3 0FD, United Kingdom	Department of Psychiatry, University of Cambridge, Cambridge CB2 0SZ, United Kingdom	The Alan Turing Institute, London, NW1 2DB
David		Mothersill	TRUE	None	Department of Psychology, School of Business, National College of Ireland, Dublin, Ireland	School of Psychology & Center for Neuroimaging and Cognitive Genomics, National University of Ireland Galway, Galway, Ireland	Department of Psychiatry, Trinity College Dublin, Dublin, Ireland
Cynthia		Ortinau	TRUE	None	Department of Pediatrics, Washington University in St. Louis, St. Louis, Missouri, United States					Supported by the NIH NHLBI K23HL141602 (C.M.O) and the Mend A Heart Foundation (C.M.O)
Rik		Ossenkoppele	TRUE		Alzheimer Center Amsterdam, Department of Neurology, Amsterdam Neuroscience, Vrije Universiteit Amsterdam, Amsterdam UMC, Amsterdam, The Netherlands	Lund University, Clinical Memory Research Unit, Lund, Sweden
Minhui		Ouyang	TRUE		Department of Radiology, Children's Hospital of Philadelphia and University of Pennsylvania, Philadelphia, PA 19104.
Lena		Palaniyappan	TRUE	Dr. Palaniyappan reports personal fees from Janssen Canada for participating in an Advisory Board (2019) and Continuous Professional Development events (2017-2020), Otsuka Canada for Continuous Professional Development events (2017-2020), SPMM Course Limited, UK for preparing educational materials for psychiatrists and trainees (2010 onwards), Canadian Psychiatric Association for for Continuous P…	Robarts Research Institute & The Brain and Mind Institute, University of Western Ontario,London,Ontario,Canada.					This study was funded by CIHR Foundation Grant (375104/2017); Schulich School of Medicine Clinical Investigator Fellowship; Bucke Family Fund; Grad student salary support by NSERC Discovery Grant (No. RGPIN2016-05055); Canada Graduate Scholarship. Data acquisition was supported by the Canada First Excellence Research Fund to BrainSCAN, Western University (Imaging Core); Compute Canada Resources w…
Leo		Paly	TRUE		Normandie Univ, UNICAEN, INSERM, U1237, PhIND "Physiopathology and Imaging of Neurological Disorders", Institut Blood and Brain @ Caen-Normandie, Cyceron, 14000 Caen, France
Pedro	M.	Pan	TRUE		Department of Psychiatry, Federal University of Sao Poalo (UNIFESP)	National Institute of Developmental Psychiatry for Children and Adolescents (INPD), Brazil.				BHRCS was supported with grants from the National Institute of Development Psychiatric for Children and Adolescent (INPD). Grant: Fapesp 2014/50917-0 - CNPq 465550/2014-2
Christos		Pantelis	TRUE		Melbourne Neuropsychiatry Centre, Department of Psychiatry, The University of Melbourne and Melbourne Health, Carlton South, Victoria, Australia	Melbourne School of Engineering, The University of Melbourne, Parkville, Victoria, Australia	Florey Institute of Neuroscience and Mental Health, Parkville, VIC, Australia			CP was supported by a National Health and Medical Research Council (NHMRC) Senior Principal Research Fellowship (1105825), an NHMRC L3 Investigator Grant (1196508) and NHMRC Program Grant (ID: 1150083).
Min Tae	M.	Park	TRUE	None.	Department of Psychiatry, Schulich School of Medicine and Dentistry, Western University, London, ON, Canada
Tomas		Paus	TRUE		Department of Psychiatry, Faculty of Medicine and Centre Hospitalier Universitaire Sainte-Justine, University of Montreal, Montreal, Quebec, Canada	Departments of Psychiatry and Psychology, University of Toronto, Toronto, ON, Canada.
Zdenka		Pausova	TRUE		The Hospital for Sick Children, Toronto, Canada	Departments of Physiology and Nutritional Sciences, University of Toronto, Toronto, Canada
Deirel		Paz-Linares	TRUE	none	The Clinical Hospital of Chengdu Brain Science Institute, MOE Key Lab for NeuroInformation, University of Electronic Science and Technology of China, No. 2006, Xiyuan Ave., West Hi-Tech Zone, Chengdu, 611731, China	Cuban Neuroscience Center, Havana, Cuba
Alexa		Pichet Binette	TRUE		Department of Psychiatry, Faculty of Medicine, McGill University, Montreal, Qc, H3A 1Y2, Canada	Douglas Mental Health University Institute, Montreal, Qc, H4H 1R3, Canada.
Karen		Pierce	TRUE	None	Department of Neurosciences, University of California, San Diego La Jolla, CA, USA					K.P. is supported by grants: NIMH R01-MH080134, NIMH R01-MH104446
Xing		Qian	TRUE		Center for Sleep and Cognition, Yong Loo Lin School of Medicine, National University of Singapore, Singapore
Anqi		Qiu	TRUE		Department of Biomedical Engineering, The N.1 Institute for Health, National University of Singapore.					This research/project is supported by the National Science Foundation (NSF:2010778) and National Research Foundation, Singapore under its AI Singapore Programme (AISG Award No: AISG-GC-2019-002). Additional funding is provided by the Singapore Ministry of Education (Academic research fund Tier 1; NUHSRO/2017/052/T1-SRP-Partnership/01), NUS Institute of Data Science
Armin		Raznahan	TRUE		Section on Developmental Neurogenomics, Human Genetics Branch, National Institute of Mental Health, Bethesda, MD, USA
Timothy		Rittman	TRUE	Dr Rittman has received honoraria from Oxford biomedica.	Department of Clinical Neurosciences, University of Cambridge, Cambridge UK					ADNI: NIH funding. Dataused in preparation of this article were obtained from the Alzheimer’s Disease Neuroimaging Initiative (ADNI) database (adni.loni.usc.edu).As such, the investigators within the ADNI contributed to the design and implementation of ADNI and/or provided data but did not participate in analysis or writing of this report. A complete listing of ADNI investigators can be found at:…
Amanda		Rodrigue	TRUE	None	Department of Psychiatry, Boston Children’s Hospital and Harvard Medical School, Boston, MA 02115
Caitlin	K.	Rollins	TRUE		Department of Neurology, Harvard Medical School	Department of Neurology, Boston Children’s Hospital, Boston, MA 02115				Supported the NIH including the NINDS K23NS101120 (C.K.R.), the NHLBI K23HL141602 (C.M.O), NIBIB R01EB013248 (S.K.W.), R01EB018988 and R01NS106030 (A.G.), and a NHLBI Pediatric Heart Network Scholar Award (C.K.R.); the American Academy of Neurology Clinical Research Training Fellowship (C.K.R.); the Brain and Behavior Research Foundation NARSAD Young Investigator (C.K.R.) and Distinguished Invest…
Rafael		Romero-Garcia	TRUE		Department of Psychiatry, University of Cambridge, Cambridge, CB2 0SZ, UK	Instituto de Biomedicina de Sevilla (IBiS) HUVR/CSIC/Universidad de Sevilla, Dpto. de Fisiología Médica y Biofísica, Spain				RRG was supported by the Guarantors of Brain, Cancer Research UK Cambridge Centre and the EMERGIA Junta de Andalucía program
Lisa		Ronan	TRUE		Department of Psychiatry, University of Cambridge, Cambridge, CB2 0SZ, UK					LR was supported by the Bernard Wolfe Health Neuroscience Fellowship
Monica	D.	Rosenberg	TRUE		Department of Psychology, Neuroscience Institute, University of Chicago					M.D.R. is supported by Bill & Melinda Gates Foundation INV-015711
David	H.	Rowitch	TRUE		Department of Paediatrics and Wellcome-MRC Cambridge Stem Cell Institute, University of Cambridge, Hills Road, Cambridge, UK					NIHR Cambridge BRC
Giovanni	A.	Salum	TRUE		Department of Psychiatry, Universidade Federal do Rio Grande do Sul (UFRGS)	National Institute of Developmental Psychiatry (INPD)
Theodore	D.	Satterthwaite	TRUE		Lifespan Informatics & Neuroimaging Center, University of Pennsylvania, Philadelphia, PA 19104	Department of Psychiatry, University of Pennsylvania, Philadelphia, PA 19104				T.D.S. is supported by grants: NIH R01MH112847, R01MH120482, & R01MH113550
H. Lina		Schaare	TRUE	None	Otto Hahn Group Cognitive Neurogenetics, Max Planck Institute for Human Cognitive and Brain Sciences, Leipzig, Germany	Institute of Neuroscience and Medicine (INM-7: Brain and Behaviour), Research Centre Juelich, Juelich, Germany
Jenna		Schabdach	TRUE		Department of Psychiatry, University of Pennsylvania, Philadelphia, PA 19104	Department of Child and Adolescent Psychiatry and Behavioral Science, The Children's Hospital of Philadelphia, Philadelphia, PA 19104	Lifespan Brain Institute, The Children's Hospital of Philadelphia, Philadelphia, PA 19104
Russell	J.	Schachar	TRUE		The Hospital for Sick Children, Toronto, Canada
Michael		Schöll	TRUE		Wallenberg Centre for Molecular and Translational Medicine, University of Gothenburg, Gothenburg, Sweden	Department of Psychiatry and Neurochemistry, University of Gothenburg, Sweden	Dementia Research Centre, Queen's Square Institute of Neurology, University College London, UK			M.S. is supported by the Knut and Alice Wallenberg Foundation (Wallenber Centre for Molecular and Translational Medicine), the Swedish Research Council, the Swedish Alzheimer Association, the Swedish Brain Foundation and the Swedish State under the ALF-agreement.
Aaron	P.	Schultz	TRUE	Dr. Schultz had consulted for Janssen, Biogen, Qynapse, and NervGen	Harvard Aging Brain Study, Department of Neurology, Massachusetts General Hospital, Boston, MA 02114	Athinoula A. Martinos Center for Biomedical Imaging, Department of Radiology, Massachusetts General Hospital, Charlestown, MA 02129, USA	Harvard Medical School, Boston, MA 02115
Jakob		Seidlitz	TRUE		Department of Psychiatry, University of Pennsylvania, Philadelphia, PA 19104	Department of Child and Adolescent Psychiatry and Behavioral Science, The Children's Hospital of Philadelphia, Philadelphia, PA 19104	Lifespan Brain Institute, The Children's Hospital of Philadelphia, Philadelphia, PA 19104
David		Sharp	TRUE		Department of Brain Sciences, Imperial College London, London UK	Care Research & Technology Centre, UK Dementia Research Institute
Russell	T.	Shinohara	TRUE	Dr. Shinohara has received consulting income from Octave Bioscience and compensation to scientific review duties from the American Medical Association, the US Department of Defense, the Emerson Collective, and the National Institutes of Health.	Penn Statistics in Imaging and Visualization Center, Department of Biostatistics, Epidemiology, and Informatics, Perelman School of Medicine, University of Pennsylvania, Philadelphia, PA, USA	Center for Biomedical Image Computing and Analytics, Department of Radiology, Perelman School of Medicine, University of Pennsylvania, Philadelphia, PA, USA				RTS is supported by R01MH112847.
Ingmar		Skoog	TRUE		Neuropsychiatric Epidemiology Unit, Department of Psychiatry and Neurochemistry, Institute of Neuroscience and Physiology, the Sahlgrenska Academy, Centre for Ageing and Health (AGECAP) at the University of Gothenburg, Sweden	Region Västra Götaland, Sahlgrenska University Hospital, Psychiatry, Cognition and Old Age Psychiatry Clinic, Gothenburg, Sweden				I.S is supported by the Swedish Research Council (2019-01096 ), Swedish state under the the ALF-agreement, Swedish Brain Foundation, Swedish Alzheimer Foundation
Christopher	D.	Smyser	TRUE		Departments of Neurology, Pediatrics, and Radiology, Washington University School of Medicine, St. Louis, United States					C.D.S. effort on this project is supported by Bill & Melinda Gates Foundation INV-015711 and NIH P50 HD103525
Reisa	A.	Sperling	TRUE	Dr. Sperling has consulted for Janssen, AC Immune, NervGen, Genentech	Harvard Aging Brain Study, Department of Neurology, Massachusetts General Hospital, Boston, MA 02114	Center for Alzheimer Research and Treatment, Department of Neurology, Brigham and Women’s Hospital, Boston, MA 02115	Harvard Medical School, Boston, MA 02115		No	RAS is supported by P01 AG036694 and R01 AG03689
Dan	J.	Stein	TRUE	Dr. Stein has received research grants and/or consultancy honoraria from Discovery Vitality, Johnson & Johnson, Lundbeck, Sanofi, Servier, Takeda and Vistagen.	SA MRC Unit on Risk & Resilience in Mental Disorders, Dept of Psychiatry and Neuroscience Institute, University of Cape Town, Cape Town, South Africa
Aleks		Stolicyn	TRUE	None	Division of Psychiatry, Centre for Clinical Brain Sciences, University of Edinburgh, UK					STRADL study was supported and funded by the Wellcome Trust Strategic Award “Stratifying Resilience and Depression Longitudinally” (ref. 104036/Z/14/Z). Data processing used the resources provided by the Edinburgh Compute and Data Facility (ECDF) (http://www.ecdf.ed.ac.uk/). A.S. was funded as part of the STRADL study and indirectly through the Lister Institute of Preventive Medicine award ref. 1…
John		Suckling	TRUE	Dr Suckling has consulted for GW Pharmaceuticals, Claritas HealthTech, Fundacion La Caixa, Fondazione Cariplo	Department of Psychiatry, University of Cambridge, Cambridge, CB2 0SZ, UK	Cambridge and Peterborough Foundation NHS Trust
Gemma		Sullivan	TRUE		MRC Centre for Reproductive Health, University of Edinburgh, UK
Benjamin		Thyreau	TRUE		Institute of Development, Aging and Cancer, Tohoku University, Seiryocho, Aobaku, Sendai 980-8575, Japan
Roberto		Toro	TRUE		Institut Pasteur, Université Paris Cité, Unité de Neuroanatomie Appliquée et Théorique, F-75015 Paris, France	Université de Paris, Paris, France
Nicolas		Traut	TRUE		Department of Neuroscience, Institut Pasteur, Paris, France	Center for Research and Interdisciplinarity (CRI), Université Paris Descartes, Paris, France
Kamen	A.	Tsvetanov	TRUE		Department of Clinical Neurosciences, University of Cambridge, Cambridge UK	Department of Psychology, University of Cambridge, Cambridge, UK				K.A.T. was funded by the Guarantors of Brain (G101149).
Nicholas	B.	Turk-Browne	TRUE		Department of Psychology, Yale University, New Haven, CT, USA	Wu Tsai Institute, Yale University, New Haven, CT, USA
Jetro	J.	Tuulari	TRUE	NA	Department of Clinical Medicine, Department of Psychiatry, FinnBrain Birth Cohort Study, University of Turku, Turku, Finland	Department of Clinical Medicine, University of Turku, Turku Finland	Turku Collegium for Science, Medicine and Technology, University of Turku, Turku, Finland			JJT was supported by the Finnish Medical Foundation, Sigrid Juselius Foundation and Emil Aaltonen Foundation
Christophe		Tzourio	TRUE		Univ. Bordeaux, Inserm, Bordeaux Population Health Research Center, U1219, CHU Bordeaux, F-33000 Bordeaux, France					The preparation and initiation of the i-Share project was funded by the program ‘Invest for future’ (reference ANR-10-COHO-05). The i-Share Project is currently supported by an unrestricted grant of the Nouvelle-Aquitaine Regional Council (Conseil Régional Nouvelle-Aquitaine) (grant N° 4370420) and by the Bordeaux ‘Initiatives d’excellence’ (IdEx) program of the University of Bordeaux (ANR-10-IDE…
Étienne		Vachon-Presseau	TRUE		Faculty of Dental Medicine and Oral Health Sciences, McGill University, Montreal, Qc, H3A 1G1, Canada	Faculty of Dentistry, McGill University, Montreal, Qc, H3A 1G1, Canada	Alan Edwards Centre for Research on Pain (AECRP), McGill University, Montreal, Qc, H3A 1G1, Canada
Mitchell	J.	Valdes-Sosa	TRUE		Cuban Center for Neuroscience, La Habana, Cuba
Pedro	A.	Valdes-Sosa	TRUE		Joint China-Cuba Lab,University of Electronic Science and Technology, Chengdu China/Cuban Center for Neuroscience, La Habana, Cuba	University of Electronic Science and Technology of China/Cuban Center for Neuroscience
Sofie	L.	Valk	TRUE		Institute for Neuroscience and Medicine 7, Forschungszentrum Juelich; Max Planck Institute for Human Cognitive and Brain Sciences
Therese		van Amelsvoort	TRUE		Department of Psychiatry & Neurosychology, Maastricht University, Maastricht, The Netherlands
Simon	N.	Vandekar	TRUE		Department of Biostatistics, Vanderbilt University, Nashville, Tennessee, USA	Department of Biostatistics, Vanderbilt University Medical Center, Nashville, Tennessee, USA				SNV was supported by NIH R01MH123563
Lana		Vasung	TRUE		Division of Newborn Medicine, Fetal Neonatal Neuroimaging and Developmental Science Center, Department of Pediatrics, Boston Children’s Hospital, Boston, MA 02115
Petra	E	Vértes	TRUE		Department of Psychiatry, University of Cambridge, Cambridge, CB2 0SZ, UK	The Alan Turing Institute, London NW1 2DB, UK				PEV is a fellow of MQ:Transforming Mental Health (MQF_17_24)
Lindsay	W.	Victoria	TRUE		Weill Cornell Institute of Geriatric Psychiatry, Department of Psychiatry, Weill Cornell Medicine
Sylvia		Villeneuve	TRUE		Douglas Mental Health University Institute, Montreal, Qc, H4H 1R3, Canada.	McConnell Brain Imaging Center, Montreal Neurological Institute, McGill University, Montreal, Quebec, Canada	Department of Psychiatry, Faculty of Medicine, McGill University, Montreal, Qc, H3A 1Y2, Canada
Arno		Villringer	TRUE		Department of Neurology, Max Planck Institute for Human Cognitive and Brain Sciences, Leipzig, 04103, Germany	Clinic for Cognitive Neurology, University of Leipzig Medical Center, Leipzig, 04103, Germany
Jacob	W.	Vogel	TRUE	None.	Lifespan Informatics & Neuroimaging Center, University of Pennsylvania, Philadelphia, PA 19104	Department of Psychiatry, University of Pennsylvania, Philadelphia, PA 19104				J.W.V. was supported by NIH T32MH019112
Konrad		Wagstyl	TRUE		Wellcome Centre for Human Neuroimaging, Institute of Neurology, University College London, WC1N 3AR					K.S.W. was supported by the Wellcome Trust (215901/Z/19/Z)
Yin-Shan	S.	Wang	TRUE		State Key Laboratory of Cognitive Neuroscience and Learning, Beijing Normal University, Beijing 100875, China	Developmental Population Neuroscience Research Center, IDG/McGovern Institute for Brain Research, Beijing Normal University, Beijing 100875, China	National Basic Science Data Center, Beijing 100190, China	Research Center for Lifespan Development of Brain and Mind, Institute of Psychology, Chinese Academy of Sciences, Beijing 100101, China
Simon	K.	Warfield	TRUE		Computational Radiology Laboratory, Boston Children’s Hospital, Boston, MA 02115					S.K.W. was supported in part by NIH R01 EB013248 and R01 EB019483.
Varun		Warrier	TRUE		Department of Psychiatry, University of Cambridge, Cambridge, CB2 0SZ, UK.
Eric		Westman	TRUE	None	Division of Clinical Geriatrics, Center for Alzheimer Research, Department of Neurobiology, Care Sciences and Society, Karolinska Institutet, Stockholm, Sweden
Margaret	L.	Westwater	TRUE		Department of Psychiatry, University of Cambridge, Cambridge, CB2 0SZ, UK
Heather	C.	Whalley	TRUE	None	Division of Psychiatry, Centre for Clinical Brain Sciences, University of Edinburgh, UK	Generation Scotland, University of Edinburgh
Simon	R.	White	TRUE		Department of Psychiatry, University of Cambridge, Cambridge, CB2 0SZ, UK	MRC Biostatistics Unit, University of Cambridge, Cambridge, England				S.R.W was funded by UKRI Medical Research Council MC_UU_00002/2 and was supported by the NIHR Cambridge Biomedical Research Centre (BRC-1215-20014). The views expressed are those of the author(s) and not necessarily those of the NIHR or the Department of Health and Social Care
A. Veronica		Witte	TRUE	None	Clinic for Cognitive Neurology, University of Leipzig Medical Center, Leipzig, 04103, Germany	Department of Neurology, Max Planck Institute for Human Cognitive and Brain Sciences, Leipzig, 04103, Germany	Faculty of Medicine, CRC 1052 ‘Obesity Mechanisms’, University of Leipzig, Leipzig, 04103, Germany			LIFE is funded by means of the European Union, by the European Regional Development Fund (ERDF) and by funds of the Free State of Saxony within the framework of the excellence initiative. A.V.W. was supported by grants from the German Research Foundation (WI 3342/3-1; 209933838-02)
Ning		Yang	TRUE		State Key Laboratory of Cognitive Neuroscience and Learning, Beijing Normal University, Beijing 100875, China	Developmental Population Neuroscience Research Center, IDG/McGovern Institute for Brain Research, Beijing Normal University, Beijing 100875, China	National Basic Science Data Center, Beijing 100190, China	Research Center for Lifespan Development of Brain and Mind, Institute of Psychology, Chinese Academy of Sciences, Beijing 100101, China
B.T. Thomas		Yeo	TRUE		Department of Electrical and Computer Engineering, National University of Singapore, Singapore	Centre for Sleep & Cognition and Centre for Translational MR Research, Yong Loo Lin School of Medicine, National University of Singapore, Singapore	N.1 Institute for Health & Institute for Digital Medicine, National University of Singapore, Singapore	Integrative Sciences and Engineering Programme (ISEP), National University of Singapore, Singapore		B.T.T.Y. is supported by the Singapore National Research Foundation (NRF) Fellowship (Class of 2017), the NUS Yong Loo Lin School of Medicine (NUHSRO/2020/124/TMR/LOA), the Singapore National Medical Research Council (NMRC) LCG (OFLCG19May-0035), NMRC STaR (STaR20nov-0003), Singapore Ministry of Health (MOH) Centre Grant (CG21APR1009) and the United States National Institutes of Health (R01MH1200…
Hyuk Jin		Yun	TRUE		Fetal Neonatal Neuroimaging and Developmental Science Center, Division of Newborn Medicine, Boston Children’s Hospital, Harvard Medical School, Boston, MA 02115, USA
Andrew		Zalesky	TRUE		Melbourne Neuropsychiatry Centre, University of Melbourne, Melbourne, Australia; Department of Biomedical Engineering, University of Melbourne, Melbourne, Australia.					AZ was supported by an NHMRC Senior Research Fellowship (ID: 1136649)
Heather	J	Zar	TRUE		Department of Paediatrics and Child Health, Red Cross War Memorial Children's Hospital, SA-MRC Unit on Child & Adolescent Health, University of Cape Town, South Africa	SAMRC Unit on Child & Adolescent Health, University of Cape Town, South Africa				The DCHS was funded by the Bill & Melinda Gates Foundation (OPP1017641). HJZ is funded by the SA-MRC
Anna		Zettergren	TRUE		Neuropsychiatric Epidemiology Unit, Department of Psychiatry and Neurochemistry, Institute of Neuroscience and Physiology, the Sahlgrenska Academy, Centre for Ageing and Health (AGECAP) at the University of Gothenburg, Sweden					AZ was supported by the Swedish Alzheimer Foundation (AF-968431, AF-939988, AF-930582, AF-646061, AF-741361)
Juan	H.	Zhou	TRUE		Center for Sleep and Cognition, Yong Loo Lin School of Medicine, National University of Singapore, Singapore	Center for Translational Magnetic Resonance Research, Yong Loo Lin School of Medicine, National University of Singapore, Singapore	Department of Electrical and Computer Engineering, National University of Singapore, Singapore			J.H.Z. is funded by National Medical Research Council, Singaore and the National University of Singapore Yong Loo Lin School of Medicine (NUHSRO/2020/124/TMR/LOA)
Hisham		Ziauddeen	TRUE		Department of Psychiatry, University of Cambridge, Cambridge, CB2 0SZ, UK	Wellcome Trust-MRC Institute of Metabolic Science, University of Cambridge, Cambridge, CB2 0SZ	Cambridgeshire and Peterborough Foundation Trust, Cambridge, CB21 5EF
Dabriel		Zimmerman	TRUE		Department of Psychiatry, University of Pennsylvania, Philadelphia, PA 19104	Department of Child and Adolescent Psychiatry and Behavioral Science, The Children's Hospital of Philadelphia, Philadelphia, PA 19104	Lifespan Brain Institute, The Children's Hospital of Philadelphia, Philadelphia, PA 19104
Andre		Zugman	TRUE		National Institute of Mental Health (NIMH), National Institutes of Health (NIH), Bethesda, Maryland, USA	Department of Psychiatry, Escola Paulista de Medicina, São Paulo, Brazil.	National Institute of Developmental Psychiatry for Children and Adolescents (INPD), Brazil.
Xi-Nian	N.	Zuo	TRUE		State Key Laboratory of Cognitive Neuroscience and Learning, Beijing Normal University, Beijing 100875, China	Developmental Population Neuroscience Research Center, IDG/McGovern Institute for Brain Research, Beijing Normal University, Beijing 100875, China	National Basic Science Data Center, Beijing 100190, China	Research Center for Lifespan Development of Brain and Mind, Institute of Psychology, Chinese Academy of Sciences, Beijing 100101, China ; Key Laboratory of Brain and Education, School of Education Science, Nanning Normal University, Nanning 530001, China		X.N.Z has received funding supports from the Child Brain-Mind Development Cohort Study in China Brain Initiative (SQ2021AAA010024), the National Natural Science Foundation of China (81220108014), the National Basic Research (973) Program (2015CB351702), the National Basic Science Data Center `Chinese Data-sharing Warehouse for In-vivo Imaging Brain' Program (NBSDC-DB-15), the Major Project of Nat…
